# Supplementary material for: Does Teacher Support Scaffold Engagement? Academic Self-Efficacy as Mediator and Proactive Personality as Moderator Among Chinese High School Students
Source: Behav Sci (Basel). 2025 Nov 20;15(11):1594. doi: 10.3390/bs15111594 (PMC12649727; doi:10.3390/bs15111594)
Supplement: Supplementary file 1 [file behavsci-15-01594-s001.zip]

Archive with 3 entries (3 files):
- behavsci-3922938-supplementary.pdf
- Supplement Material 1 sensitivity results.xlsx
- Supplement Material 2 Factor loading CR AVE.xlsx
