# Supplementary material for: Does Teacher Support Scaffold Engagement? Academic Self-Efficacy as Mediator and Proactive Personality as Moderator Among Chinese High School Students
Source: Behav Sci (Basel). 2025 Nov 20;15(11):1594. doi: 10.3390/bs15111594 (PMC12649727; doi:10.3390/bs15111594)
Supplement: Supplementary file 1 [file behavsci-15-01594-s001.zip › Supplement Material 1 sensitivity results.xlsx]

## Sheet: sensitivity results
path	coef	se_naive	seq	icc	deff	se_adj	ci_low	ci_high	z	p_value	n_eff	pid
SelfEfficacy -> Engagement (b path)	0.498	0.02	1	0.011	1.319	0.0229695	0.45298	0.54302	21.6809	0	1252.46	SelfEfficacy -> Engagement (b path)
SelfEfficacy -> Engagement (b path)	0.498	0.02	2	0.0122632	1.35563	0.0232863	0.452359	0.543641	21.3859	0	1218.62	SelfEfficacy -> Engagement (b path)
SelfEfficacy -> Engagement (b path)	0.498	0.02	2	0.0122632	1.35563	0.0232863	0.452359	0.543641	21.3859	0	1218.62	SelfEfficacy -> Engagement (b path)
SelfEfficacy -> Engagement (b path)	0.498	0.02	4	0.0147895	1.42889	0.0239073	0.451142	0.544858	20.8305	0	1156.14	SelfEfficacy -> Engagement (b path)
SelfEfficacy -> Engagement (b path)	0.498	0.02	5	0.0160526	1.46553	0.0242118	0.450545	0.545455	20.5685	0	1127.24	SelfEfficacy -> Engagement (b path)
SelfEfficacy -> Engagement (b path)	0.498	0.02	6	0.0173158	1.50216	0.0245125	0.449955	0.546045	20.3162	0	1099.75	SelfEfficacy -> Engagement (b path)
SelfEfficacy -> Engagement (b path)	0.498	0.02	7	0.0185789	1.53879	0.0248096	0.449373	0.546627	20.0729	0	1073.57	SelfEfficacy -> Engagement (b path)
SelfEfficacy -> Engagement (b path)	0.498	0.02	8	0.0198421	1.57542	0.0251032	0.448798	0.547202	19.8381	0	1048.61	SelfEfficacy -> Engagement (b path)
SelfEfficacy -> Engagement (b path)	0.498	0.02	9	0.0211053	1.61205	0.0253933	0.448229	0.547771	19.6115	0	1024.78	SelfEfficacy -> Engagement (b path)
SelfEfficacy -> Engagement (b path)	0.498	0.02	10	0.0223684	1.64868	0.0256802	0.447667	0.548333	19.3924	0	1002.01	SelfEfficacy -> Engagement (b path)
SelfEfficacy -> Engagement (b path)	0.498	0.02	11	0.0236316	1.68532	0.0259639	0.447111	0.548889	19.1804	0	980.232	SelfEfficacy -> Engagement (b path)
SelfEfficacy -> Engagement (b path)	0.498	0.02	12	0.0248947	1.72195	0.0262446	0.446561	0.549439	18.9753	0	959.379	SelfEfficacy -> Engagement (b path)
SelfEfficacy -> Engagement (b path)	0.498	0.02	13	0.0261579	1.75858	0.0265223	0.446016	0.549984	18.7767	0	939.395	SelfEfficacy -> Engagement (b path)
SelfEfficacy -> Engagement (b path)	0.498	0.02	14	0.0274211	1.79521	0.0267971	0.445478	0.550522	18.5841	0	920.226	SelfEfficacy -> Engagement (b path)
SelfEfficacy -> Engagement (b path)	0.498	0.02	15	0.0286842	1.83184	0.0270691	0.444945	0.551055	18.3974	0	901.824	SelfEfficacy -> Engagement (b path)
SelfEfficacy -> Engagement (b path)	0.498	0.02	16	0.0299474	1.86847	0.0273384	0.444417	0.551583	18.2161	0	884.144	SelfEfficacy -> Engagement (b path)
SelfEfficacy -> Engagement (b path)	0.498	0.02	17	0.0312105	1.90511	0.0276051	0.443894	0.552106	18.0401	0	867.144	SelfEfficacy -> Engagement (b path)
SelfEfficacy -> Engagement (b path)	0.498	0.02	18	0.0324737	1.94174	0.0278692	0.443376	0.552624	17.8692	0	850.785	SelfEfficacy -> Engagement (b path)
SelfEfficacy -> Engagement (b path)	0.498	0.02	19	0.0337368	1.97837	0.0281309	0.442863	0.553137	17.703	0	835.031	SelfEfficacy -> Engagement (b path)
SelfEfficacy -> Engagement (b path)	0.498	0.02	20	0.035	2.015	0.0283901	0.442355	0.553645	17.5413	0	819.851	SelfEfficacy -> Engagement (b path)
SelfEfficacy x Proactivity -> Engagement (mod)	0.036	0.015	2	0.0122632	1.35563	0.0174647	0.00176911	0.0702309	2.0613	0.0392748	1218.62	SelfEfficacy x Proactivity -> Engagement (mod)
SelfEfficacy x Proactivity -> Engagement (mod)	0.036	0.015	3	0.0135263	1.39226	0.0176991	0.0013097	0.0706903	2.034	0.0419518	1186.56	SelfEfficacy x Proactivity -> Engagement (mod)
SelfEfficacy x Proactivity -> Engagement (mod)	0.036	0.015	4	0.0147895	1.42889	0.0179305	0.000856302	0.0711437	2.00776	0.0446691	1156.14	SelfEfficacy x Proactivity -> Engagement (mod)
SelfEfficacy x Proactivity -> Engagement (mod)	0.036	0.015	4	0.0147895	1.42889	0.0179305	0.000856302	0.0711437	2.00776	0.0446691	1156.14	SelfEfficacy x Proactivity -> Engagement (mod)
SelfEfficacy x Proactivity -> Engagement (mod)	0.036	0.015	5	0.0160526	1.46553	0.0181588	0.000408676	0.0715913	1.98251	0.0474227	1127.24	SelfEfficacy x Proactivity -> Engagement (mod)
SelfEfficacy x Proactivity -> Engagement (mod)	0.036	0.015	6	0.0173158	1.50216	0.0183844	-3.33905e-05	0.0720334	1.95818	0.0502085	1099.75	SelfEfficacy x Proactivity -> Engagement (mod)
SelfEfficacy x Proactivity -> Engagement (mod)	0.036	0.015	7	0.0185789	1.53879	0.0186072	-0.000470101	0.0724701	1.93474	0.0530228	1073.57	SelfEfficacy x Proactivity -> Engagement (mod)
SelfEfficacy x Proactivity -> Engagement (mod)	0.036	0.015	8	0.0198421	1.57542	0.0188274	-0.000901638	0.0729016	1.91211	0.0558621	1048.61	SelfEfficacy x Proactivity -> Engagement (mod)
SelfEfficacy x Proactivity -> Engagement (mod)	0.036	0.015	9	0.0211053	1.61205	0.019045	-0.00132819	0.0733282	1.89026	0.0587232	1024.78	SelfEfficacy x Proactivity -> Engagement (mod)
SelfEfficacy x Proactivity -> Engagement (mod)	0.036	0.015	10	0.0223684	1.64868	0.0192602	-0.00174992	0.0737499	1.86914	0.0616029	1002.01	SelfEfficacy x Proactivity -> Engagement (mod)
SelfEfficacy x Proactivity -> Engagement (mod)	0.036	0.015	11	0.0236316	1.68532	0.019473	-0.002167	0.074167	1.84872	0.0644986	980.232	SelfEfficacy x Proactivity -> Engagement (mod)
SelfEfficacy x Proactivity -> Engagement (mod)	0.036	0.015	12	0.0248947	1.72195	0.0196834	-0.00257956	0.0745796	1.82895	0.0674075	959.379	SelfEfficacy x Proactivity -> Engagement (mod)
SelfEfficacy x Proactivity -> Engagement (mod)	0.036	0.015	13	0.0261579	1.75858	0.0198917	-0.00298776	0.0749878	1.8098	0.070327	939.395	SelfEfficacy x Proactivity -> Engagement (mod)
SelfEfficacy x Proactivity -> Engagement (mod)	0.036	0.015	14	0.0274211	1.79521	0.0200978	-0.00339173	0.0753917	1.79124	0.0732549	920.226	SelfEfficacy x Proactivity -> Engagement (mod)
SelfEfficacy x Proactivity -> Engagement (mod)	0.036	0.015	15	0.0286842	1.83184	0.0203018	-0.0037916	0.0757916	1.77324	0.0761891	901.824	SelfEfficacy x Proactivity -> Engagement (mod)
SelfEfficacy x Proactivity -> Engagement (mod)	0.036	0.015	16	0.0299474	1.86847	0.0205038	-0.00418748	0.0761875	1.75577	0.0791276	884.144	SelfEfficacy x Proactivity -> Engagement (mod)
SelfEfficacy x Proactivity -> Engagement (mod)	0.036	0.015	17	0.0312105	1.90511	0.0207038	-0.00457951	0.0765795	1.73881	0.0820685	867.144	SelfEfficacy x Proactivity -> Engagement (mod)
SelfEfficacy x Proactivity -> Engagement (mod)	0.036	0.015	18	0.0324737	1.94174	0.0209019	-0.00496779	0.0769678	1.72233	0.08501	850.785	SelfEfficacy x Proactivity -> Engagement (mod)
SelfEfficacy x Proactivity -> Engagement (mod)	0.036	0.015	19	0.0337368	1.97837	0.0210982	-0.00535242	0.0773524	1.70631	0.0879506	835.031	SelfEfficacy x Proactivity -> Engagement (mod)
SelfEfficacy x Proactivity -> Engagement (mod)	0.036	0.015	20	0.035	2.015	0.0212926	-0.00573351	0.0777335	1.69073	0.0908888	819.851	SelfEfficacy x Proactivity -> Engagement (mod)
TeacherSupport -> Engagement (direct c')	0.078	0.021	1	0.011	1.319	0.024118	0.0307287	0.125271	3.2341	0.00122028	1252.46	TeacherSupport -> Engagement (direct c')
TeacherSupport -> Engagement (direct c')	0.078	0.021	3	0.0135263	1.39226	0.0247788	0.0294336	0.126566	3.14785	0.00164473	1186.56	TeacherSupport -> Engagement (direct c')
TeacherSupport -> Engagement (direct c')	0.078	0.021	3	0.0135263	1.39226	0.0247788	0.0294336	0.126566	3.14785	0.00164473	1186.56	TeacherSupport -> Engagement (direct c')
TeacherSupport -> Engagement (direct c')	0.078	0.021	4	0.0147895	1.42889	0.0251026	0.0287988	0.127201	3.10724	0.00188841	1156.14	TeacherSupport -> Engagement (direct c')
TeacherSupport -> Engagement (direct c')	0.078	0.021	5	0.0160526	1.46553	0.0254224	0.0281721	0.127828	3.06816	0.00215379	1127.24	TeacherSupport -> Engagement (direct c')
TeacherSupport -> Engagement (direct c')	0.078	0.021	6	0.0173158	1.50216	0.0257381	0.0275533	0.128447	3.03052	0.00244131	1099.75	TeacherSupport -> Engagement (direct c')
TeacherSupport -> Engagement (direct c')	0.078	0.021	7	0.0185789	1.53879	0.0260501	0.0269419	0.129058	2.99423	0.00275135	1073.57	TeacherSupport -> Engagement (direct c')
TeacherSupport -> Engagement (direct c')	0.078	0.021	8	0.0198421	1.57542	0.0263583	0.0263377	0.129662	2.95922	0.00308421	1048.61	TeacherSupport -> Engagement (direct c')
TeacherSupport -> Engagement (direct c')	0.078	0.021	9	0.0211053	1.61205	0.026663	0.0257405	0.130259	2.9254	0.00344011	1024.78	TeacherSupport -> Engagement (direct c')
TeacherSupport -> Engagement (direct c')	0.078	0.021	10	0.0223684	1.64868	0.0269642	0.0251501	0.13085	2.89272	0.0038192	1002.01	TeacherSupport -> Engagement (direct c')
TeacherSupport -> Engagement (direct c')	0.078	0.021	11	0.0236316	1.68532	0.0272621	0.0245662	0.131434	2.86111	0.00422159	980.232	TeacherSupport -> Engagement (direct c')
TeacherSupport -> Engagement (direct c')	0.078	0.021	12	0.0248947	1.72195	0.0275568	0.0239886	0.132011	2.83051	0.00464732	959.379	TeacherSupport -> Engagement (direct c')
TeacherSupport -> Engagement (direct c')	0.078	0.021	13	0.0261579	1.75858	0.0278484	0.0234171	0.132583	2.80088	0.00509636	939.395	TeacherSupport -> Engagement (direct c')
TeacherSupport -> Engagement (direct c')	0.078	0.021	14	0.0274211	1.79521	0.0281369	0.0228516	0.133148	2.77216	0.00556864	920.226	TeacherSupport -> Engagement (direct c')
TeacherSupport -> Engagement (direct c')	0.078	0.021	15	0.0286842	1.83184	0.0284226	0.0222918	0.133708	2.7443	0.00606404	901.824	TeacherSupport -> Engagement (direct c')
TeacherSupport -> Engagement (direct c')	0.078	0.021	16	0.0299474	1.86847	0.0287053	0.0217375	0.134262	2.71726	0.00658241	884.144	TeacherSupport -> Engagement (direct c')
TeacherSupport -> Engagement (direct c')	0.078	0.021	17	0.0312105	1.90511	0.0289854	0.0211887	0.134811	2.69101	0.00712353	867.144	TeacherSupport -> Engagement (direct c')
TeacherSupport -> Engagement (direct c')	0.078	0.021	18	0.0324737	1.94174	0.0292627	0.0206451	0.135355	2.66551	0.00768719	850.785	TeacherSupport -> Engagement (direct c')
TeacherSupport -> Engagement (direct c')	0.078	0.021	19	0.0337368	1.97837	0.0295374	0.0201066	0.135893	2.64072	0.0082731	835.031	TeacherSupport -> Engagement (direct c')
TeacherSupport -> Engagement (direct c')	0.078	0.021	20	0.035	2.015	0.0298096	0.0195731	0.136427	2.6166	0.00888097	819.851	TeacherSupport -> Engagement (direct c')
TeacherSupport -> SelfEfficacy (a path)	0.439	0.02	1	0.011	1.319	0.0229695	0.39398	0.48402	19.1123	0	1252.46	TeacherSupport -> SelfEfficacy (a path)
TeacherSupport -> SelfEfficacy (a path)	0.439	0.02	1	0.011	1.319	0.0229695	0.39398	0.48402	19.1123	0	1252.46	TeacherSupport -> SelfEfficacy (a path)
TeacherSupport -> SelfEfficacy (a path)	0.439	0.02	2	0.0122632	1.35563	0.0232863	0.393359	0.484641	18.8523	0	1218.62	TeacherSupport -> SelfEfficacy (a path)
TeacherSupport -> SelfEfficacy (a path)	0.439	0.02	3	0.0135263	1.39226	0.0235988	0.392746	0.485254	18.6026	0	1186.56	TeacherSupport -> SelfEfficacy (a path)
TeacherSupport -> SelfEfficacy (a path)	0.439	0.02	5	0.0160526	1.46553	0.0242118	0.391545	0.486455	18.1317	0	1127.24	TeacherSupport -> SelfEfficacy (a path)
TeacherSupport -> SelfEfficacy (a path)	0.439	0.02	6	0.0173158	1.50216	0.0245125	0.390955	0.487045	17.9092	0	1099.75	TeacherSupport -> SelfEfficacy (a path)
TeacherSupport -> SelfEfficacy (a path)	0.439	0.02	7	0.0185789	1.53879	0.0248096	0.390373	0.487627	17.6948	0	1073.57	TeacherSupport -> SelfEfficacy (a path)
TeacherSupport -> SelfEfficacy (a path)	0.439	0.02	8	0.0198421	1.57542	0.0251032	0.389798	0.488202	17.4878	0	1048.61	TeacherSupport -> SelfEfficacy (a path)
TeacherSupport -> SelfEfficacy (a path)	0.439	0.02	9	0.0211053	1.61205	0.0253933	0.389229	0.488771	17.288	0	1024.78	TeacherSupport -> SelfEfficacy (a path)
TeacherSupport -> SelfEfficacy (a path)	0.439	0.02	10	0.0223684	1.64868	0.0256802	0.388667	0.489333	17.0949	0	1002.01	TeacherSupport -> SelfEfficacy (a path)
TeacherSupport -> SelfEfficacy (a path)	0.439	0.02	11	0.0236316	1.68532	0.0259639	0.388111	0.489889	16.9081	0	980.232	TeacherSupport -> SelfEfficacy (a path)
TeacherSupport -> SelfEfficacy (a path)	0.439	0.02	12	0.0248947	1.72195	0.0262446	0.387561	0.490439	16.7273	0	959.379	TeacherSupport -> SelfEfficacy (a path)
TeacherSupport -> SelfEfficacy (a path)	0.439	0.02	13	0.0261579	1.75858	0.0265223	0.387016	0.490984	16.5521	0	939.395	TeacherSupport -> SelfEfficacy (a path)
TeacherSupport -> SelfEfficacy (a path)	0.439	0.02	14	0.0274211	1.79521	0.0267971	0.386478	0.491522	16.3824	0	920.226	TeacherSupport -> SelfEfficacy (a path)
TeacherSupport -> SelfEfficacy (a path)	0.439	0.02	15	0.0286842	1.83184	0.0270691	0.385945	0.492055	16.2177	0	901.824	TeacherSupport -> SelfEfficacy (a path)
TeacherSupport -> SelfEfficacy (a path)	0.439	0.02	16	0.0299474	1.86847	0.0273384	0.385417	0.492583	16.058	0	884.144	TeacherSupport -> SelfEfficacy (a path)
TeacherSupport -> SelfEfficacy (a path)	0.439	0.02	17	0.0312105	1.90511	0.0276051	0.384894	0.493106	15.9029	0	867.144	TeacherSupport -> SelfEfficacy (a path)
TeacherSupport -> SelfEfficacy (a path)	0.439	0.02	18	0.0324737	1.94174	0.0278692	0.384376	0.493624	15.7521	0	850.785	TeacherSupport -> SelfEfficacy (a path)
TeacherSupport -> SelfEfficacy (a path)	0.439	0.02	19	0.0337368	1.97837	0.0281309	0.383863	0.494137	15.6056	0	835.031	TeacherSupport -> SelfEfficacy (a path)
TeacherSupport -> SelfEfficacy (a path)	0.439	0.02	20	0.035	2.015	0.0283901	0.383355	0.494645	15.4631	0	819.851	TeacherSupport -> SelfEfficacy (a path)

## Sheet: Standard error interval
	se_adj (ICC=.011)	se_adj (ICC=.035)
TeacherSupport -> Engagement	0.023	0.028
SelfEfficacy -> Engagement	0.023	0.028
TeacherSupport -> SelfEfficacy (a path)	0.024	0.03
SelfEfficacy x Proactivity -> Engagement	0.017	0.021
