# Supplementary material for: Does Teacher Support Scaffold Engagement? Academic Self-Efficacy as Mediator and Proactive Personality as Moderator Among Chinese High School Students
Source: Behav Sci (Basel). 2025 Nov 20;15(11):1594. doi: 10.3390/bs15111594 (PMC12649727; doi:10.3390/bs15111594)
Supplement: Supplementary file 1 [file behavsci-15-01594-s001.zip › Supplement Material 2 Factor loading CR AVE.xlsx]

## Sheet: Perceived Teacher Support
STDYX	Standardization
	Two-Tailed
	Estimate	S.E.	Est./S.E.	P-Value
F1							Factor	CR	AVE
X1	0.445	0.021	21.017	0			F1	0.816	0.361
X2	0.511	0.02	25.806	0			F2	0.811	0.423
X3	0.653	0.016	40.894	0			F3	0.768	0.455
X5	0.57	0.018	30.918	0
X4	0.554	0.019	29.837	0
X6	0.666	0.016	42.89	0
X7	0.696	0.015	46.864	0
X8	0.664	0.016	42.401	0
F2
X9	0.531	0.019	27.746	0
X10	0.619	0.017	37.003	0
X11	0.523	0.019	26.925	0
X12	0.711	0.014	51.472	0
X13	0.764	0.013	60.51	0
X14	0.713	0.014	50.86	0
F3
X15	0.601	0.02	30.701	0
X16	0.737	0.016	45.078	0
X17	0.669	0.018	37.742	0
X18	0.683	0.017	40.815	0

## Sheet: ASE
STDYX	Standardization
STDYX Standardization
Two-Tailed
Estimate S.E. Est./S.E. P-Value
F1 BY
M1 0.624 0.017 36.030 0.000
M2 0.654 0.016 40.062 0.000
M3 0.248 0.025 10.027 0.000
M4 0.704 0.014 48.689 0.000									Factor	CR	AVE
M5 0.768 0.012 62.290 0.000									F1	0.851	0.457
M6 0.597 0.018 33.806 0.000									F2	0.878	0.479
M7 0.583 0.018 32.244 0.000
M8 0.760 0.013 60.381 0.000
F2 BY
M9 0.604 0.017 35.186 0.000
M10 0.637 0.016 39.205 0.000
M11 0.694 0.014 48.077 0.000
M12 0.761 0.012 62.527 0.000
M13 0.720 0.014 53.178 0.000
M14 0.707 0.014 50.612 0.000
M15 0.662 0.015 42.744 0.000
M16 0.739 0.013 57.074 0.000

## Sheet: Proactive Personality
STDYX Standardization
Two-Tailed
Estimate S.E. Est./S.E. P-Value
F BY
W1 0.430 0.022 19.519 0.000
W2 0.641 0.017 38.187 0.000
W3 0.622 0.017 35.817 0.000
W4 0.682 0.016 43.690 0.000
W5 0.722 0.014 50.284 0.000
W6 0.638 0.017 37.748 0.000
W7 0.611 0.018 34.543 0.000
W8 0.428 0.022 19.033 0.000
W9 0.621 0.018 35.058 0.000
W10 0.628 0.017 36.761 0.000
W11 0.299 0.024 12.237 0.000
Factor	CR	AVE
F	0.851	0.336

## Sheet: Academic Engagement
STDYX Standardization
Two-Tailed
Estimate S.E. Est./S.E. P-Value
F1 BY
Y1 0.734 0.013 56.707 0.000
Y2 0.799 0.011 75.422 0.000
Y3 0.780 0.011 68.832 0.000
Y4 0.698 0.014 48.858 0.000
Y5 0.753 0.012 60.875 0.000
Y6 0.740 0.013 58.167 0.000
F2 BY
Y7 0.810 0.010 84.237 0.000								Factor	CR	AVE
Y8 0.871 0.007 119.247 0.000								F1	0.885	0.564
Y9 0.849 0.008 103.911 0.000								F2	0.883	0.618
Y10 0.770 0.011 69.052 0.000								F3	0.895	0.585
Y11 0.602 0.017 36.098 0.000
F3 BY
Y12 0.651 0.016 41.973 0.000
Y13 0.762 0.012 65.558 0.000
Y14 0.748 0.012 61.895 0.000
Y15 0.864 0.008 111.424 0.000
Y16 0.813 0.010 84.079 0.000
Y17 0.735 0.013 58.516 0.000
